# Supplementary material for: Patient reported outcome following incisional hernia repair: A survey on 163 patients at two maximum care hospitals
Source: Ann Med Surg (Lond). 2019 Jun 15;44:5–12. doi: 10.1016/j.amsu.2019.06.005 (PMC6586918; doi:10.1016/j.amsu.2019.06.005)
Supplement: Multimedia component 1 [file mmc1.xml]

<?xml version="1.0" encoding="utf-8" standalone="no"?>
<data>
  <datasets>
    <author>christoph.paasch@helios-kliniken.de;chpaasch@web.de</author>
    <type>0</type>
    <dataset>
      <value>2</value>
      <reason>The data that has been used is confidential</reason>
      <comments />
    </dataset>
  </datasets>
</data>
